# Supplementary material for: Reversed Polarity bi-tDCS over M1 during a Five Days Motor Task Training Did Not Influence Motor Learning. A Triple-Blind Clinical Trial
Source: Brain Sci. 2021 May 25;11(6):691. doi: 10.3390/brainsci11060691 (PMC8225177; doi:10.3390/brainsci11060691)
Supplement: Supplementary file 1 [file brainsci-11-00691-s001.zip]

Archive with 1 entries (1 files):
- brainsci-1193026-supplementary.pdf
